# Supplementary material for: Optimization study of intelligent accounting manager system modules in adaptive behavioral pattern learning and simulation
Source: PeerJ Comput Sci. 2025 Mar 12;11:e2684. doi: 10.7717/peerj-cs.2684 (PMC11935778; doi:10.7717/peerj-cs.2684)
Supplement: Supplemental Information 1 [file peerj-cs-11-2684-s001.zip]

Archive with 41 entries (36 files):
- code/
- code/.Rbuildignore
- code/CHMM.Rproj
- code/DESCRIPTION
- code/NAMESPACE
- code/R/
- code/R/.DS_Store
- code/R/._.DS_Store
- code/R/CFunctions.R
- code/R/CHMM.R
- code/R/CHMM_EM.R
- code/R/CHMM_VEM.R
- code/R/FuncAux.R
- code/R/FuncEmis.R
- code/R/coupledHMM.R
- code/R/data.R
- code/R/init.EM.R
- code/R/init.VEM.R
- code/R/viterbi_algo.R
- code/data/
- code/data/toyexample.rda
- code/man/
- code/man/BackwardR.Rd
- code/man/CHMM_EM.Rd
- code/man/CHMM_VEM.Rd
- code/man/Emis.Gauss.Rd
- code/man/Emis.LRR.Rd
- code/man/EmisGb.Gauss.Rd
- code/man/ExpGrid.Rd
- code/man/ForwardR.Rd
- code/man/Wl.Rd
- code/man/clusterseg.Rd
- code/man/coupledHMM.Rd
- code/man/init.EM.Rd
- code/man/init.VEM.Rd
- code/man/toydata.Rd
- code/man/toystatus.Rd
- code/man/viterbi_algo.Rd
- code/src/
- code/src/FB.c
- code/src/init.c
