# Supplementary material for: Optimization study of intelligent accounting manager system modules in adaptive behavioral pattern learning and simulation
Source: PeerJ Comput Sci. 2025 Mar 12;11:e2684. doi: 10.7717/peerj-cs.2684 (PMC11935778; doi:10.7717/peerj-cs.2684)
Supplement: Supplemental Information 1 [file peerj-cs-11-2684-s001.zip › code/DESCRIPTION]

Package: CHMM
Type: Package
Title: Coupled Hidden Markov Models
Version: 0.1.1
Authors@R: c(
    person("Xiaoqiang", "Wang", email = "xiaoqiang.wang@sdu.edu.cn", role = "aut"),
    person("Julie", "Aubert", email = "julie.aubert@agroparistech.fr", role = c("aut","cre"))
    )
Description: An exact and a variational inference for
    coupled Hidden Markov Models applied to the joint detection of copy number variations.
Depends: R (>= 3.1.0)
Imports:
    mclust
License: GPL-2
Encoding: UTF-8
LazyData: true
RoxygenNote: 6.0.1
URL: http://github.com/julieaubert/CHMM
BugReports: http://github.com/julieaubert/CHMM/issues
