# Supplementary material for: Optimization study of intelligent accounting manager system modules in adaptive behavioral pattern learning and simulation
Source: PeerJ Comput Sci. 2025 Mar 12;11:e2684. doi: 10.7717/peerj-cs.2684 (PMC11935778; doi:10.7717/peerj-cs.2684)
Supplement: Supplemental Information 1 [file peerj-cs-11-2684-s001.zip › code/NAMESPACE]

# Generated by roxygen2: do not edit by hand

export(BackwardR)
export(CHMM_EM)
export(CHMM_VEM)
export(ExpGrid)
export(ForwardR)
export(Wl)
export(clusterseg)
export(coupledHMM)
export(init.EM)
export(init.VEM)
export(viterbi_algo)
importFrom(mclust,Mclust)
importFrom(mclust,mclustBIC)
importFrom(stats,dist)
importFrom(stats,dnorm)
importFrom(stats,kmeans)
importFrom(stats,runif)
useDynLib(CHMM, .registration=TRUE)
