# Supplementary material for: Optimization study of intelligent accounting manager system modules in adaptive behavioral pattern learning and simulation
Source: PeerJ Comput Sci. 2025 Mar 12;11:e2684. doi: 10.7717/peerj-cs.2684 (PMC11935778; doi:10.7717/peerj-cs.2684)
Supplement: Supplemental Information 1 [file peerj-cs-11-2684-s001.zip › code/R/viterbi_algo.R]

# CHMM R package
# Copyright INRA 2017
# UMR MIA-Paris, AgroParisTech, INRA, Universite Paris-Saclay, 75005, Paris, France
###################################################################
#' Implementation of the Viterbi algorithm
#'
#'@param emisPr a matrix of emission probabilities for the considering series.
#'@param transPr a matrix of state transition probabilities.
#'@param initPr a vector specifying initial state probabilities.
#'@return \item{path}{the most likely path (state sequence).}
#'@export
#'@keywords internal

viterbi_algo <- function(emisPr, transPr, initPr){
  nb.states <- ncol(emisPr)
  nbT <- nrow(emisPr)
  logF <- matrix(0, nbT, nb.states)
  logF[1,] <- log(initPr) + log(emisPr[1,])

  for (tt in 2:nbT) for (k in 1:nb.states) logF[tt,k] <- log(emisPr[tt, k]) + max(logF[tt - 1,] + log(transPr[,k]))

  path <- rep(NA, nbT)
  path[nbT] <- which.max(logF[nbT,])
  for (tt in (nbT - 1):1) path[tt] <- which.max(logF[tt, ] + log(transPr[, path[tt + 1]]))
  return(path)
}
