# Supplementary material for: Optimization study of intelligent accounting manager system modules in adaptive behavioral pattern learning and simulation
Source: PeerJ Comput Sci. 2025 Mar 12;11:e2684. doi: 10.7717/peerj-cs.2684 (PMC11935778; doi:10.7717/peerj-cs.2684)
Supplement: Supplemental Information 1 [file peerj-cs-11-2684-s001.zip › code/man/Emis.LRR.Rd]

% Generated by roxygen2: do not edit by hand
% Please edit documentation in R/FuncEmis.R
\name{Emis.LRR}
\alias{Emis.LRR}
\title{Emis.LRR}
\usage{
Emis.LRR(X, esAvg, esVar, weight = 0.05)
}
\arguments{
\item{X}{data matrix of observations.}

\item{esAvg}{a numeric of the estimated mean for each state.}

\item{esVar}{a numeric of the estimated variance for each state.}

\item{weight}{weight.}
}
\description{
Emis.LRR
}
\keyword{internal}
