# Supplementary material for: Optimization study of intelligent accounting manager system modules in adaptive behavioral pattern learning and simulation
Source: PeerJ Comput Sci. 2025 Mar 12;11:e2684. doi: 10.7717/peerj-cs.2684 (PMC11935778; doi:10.7717/peerj-cs.2684)
Supplement: Supplemental Information 1 [file peerj-cs-11-2684-s001.zip › code/man/EmisGb.Gauss.Rd]

% Generated by roxygen2: do not edit by hand
% Please edit documentation in R/FuncEmis.R
\name{EmisGb.Gauss}
\alias{EmisGb.Gauss}
\title{EmisGb.Gauss}
\usage{
EmisGb.Gauss(X, esAvgGb, esVarGb)
}
\arguments{
\item{X}{data matrix of observations.}

\item{esAvgGb}{a matrix of \code{nbK} rows and \code{nbI} columns of estimated mean.}

\item{esVarGb}{a matrix of \code{nbK} rows and \code{nbI} columns of estimated variance.}
}
\description{
EmisGb.Gauss
}
\keyword{internal}
