# Supplementary material for: Optimization study of intelligent accounting manager system modules in adaptive behavioral pattern learning and simulation
Source: PeerJ Comput Sci. 2025 Mar 12;11:e2684. doi: 10.7717/peerj-cs.2684 (PMC11935778; doi:10.7717/peerj-cs.2684)
Supplement: Supplemental Information 1 [file peerj-cs-11-2684-s001.zip › code/man/ExpGrid.Rd]

% Generated by roxygen2: do not edit by hand
% Please edit documentation in R/FuncAux.R
\name{ExpGrid}
\alias{ExpGrid}
\title{Wl Internal function calculating Wl.}
\usage{
ExpGrid(nb.states, nbI)
}
\arguments{
\item{nb.states}{an integer specifying the numbers of states.}

\item{nbI}{an integer specifying the number of series.}
}
\value{
a matrix containing all combination of possible state for nbI series.
}
\description{
Wl Internal function calculating Wl.
}
\keyword{internal}
