# Supplementary material for: Optimization study of intelligent accounting manager system modules in adaptive behavioral pattern learning and simulation
Source: PeerJ Comput Sci. 2025 Mar 12;11:e2684. doi: 10.7717/peerj-cs.2684 (PMC11935778; doi:10.7717/peerj-cs.2684)
Supplement: Supplemental Information 1 [file peerj-cs-11-2684-s001.zip › code/man/ForwardR.Rd]

% Generated by roxygen2: do not edit by hand
% Please edit documentation in R/CFunctions.R
\name{ForwardR}
\alias{ForwardR}
\title{Forward step}
\usage{
ForwardR(emisVec, initPr, trsVec)
}
\arguments{
\item{emisVec}{a vector of emission probabilities.}

\item{initPr}{a vector specifying initial state probabilities.}

\item{trsVec}{a vector of state transition probabilities.}
}
\description{
Forward step
}
\keyword{internal}
