# Supplementary material for: Optimization study of intelligent accounting manager system modules in adaptive behavioral pattern learning and simulation
Source: PeerJ Comput Sci. 2025 Mar 12;11:e2684. doi: 10.7717/peerj-cs.2684 (PMC11935778; doi:10.7717/peerj-cs.2684)
Supplement: Supplemental Information 1 [file peerj-cs-11-2684-s001.zip › code/man/clusterseg.Rd]

% Generated by roxygen2: do not edit by hand
% Please edit documentation in R/FuncAux.R
\name{clusterseg}
\alias{clusterseg}
\title{Summarize the results of the coupled HMM.}
\usage{
clusterseg(x)
}
\arguments{
\item{x}{a matrix of status. Columns corresponds to series (individuals).}
}
\value{
a data.frame with 4 columns
 \describe{
\item{\code{sample}}{name of the sample (series). }
\item{\code{posbegin}}{beginning position.}
\item{\code{posend}}{ending position.}
\item{\code{status}}{status.}
}
}
\description{
Summarize the results of the coupled HMM.
}
