# Supplementary material for: Optimization study of intelligent accounting manager system modules in adaptive behavioral pattern learning and simulation
Source: PeerJ Comput Sci. 2025 Mar 12;11:e2684. doi: 10.7717/peerj-cs.2684 (PMC11935778; doi:10.7717/peerj-cs.2684)
Supplement: Supplemental Information 1 [file peerj-cs-11-2684-s001.zip › code/src/init.c]

#include <R.h>
#include <Rinternals.h>
#include <R_ext/Rdynload.h>

void R_init_CHMM(DllInfo *info) {
  R_registerRoutines(info, NULL, NULL, NULL, NULL);
  R_useDynamicSymbols(info, TRUE);
}
